# Supplementary material for: Identification and Genomic Characterization of Two Novel Hepatoviruses in Shrews from Yunnan Province, China
Source: Viruses. 2024 Jun 17;16(6):969. doi: 10.3390/v16060969 (PMC11209087; doi:10.3390/v16060969)
Supplement: Supplementary file 1 [file viruses-16-00969-s001.zip]

Archive with 24 entries (21 files):
- Supplementary documents/
- Supplementary documents/.DS_Store
- Supplementary documents/20240501-HAV ref.enl
- Supplementary documents/Fig S1 .ai
- Supplementary documents/Fig S2.ai
- Supplementary documents/Fig S3.ai
- Supplementary documents/Fig S4.ai
- Supplementary documents/Fig.S5 Transmbrane.ai
- Supplementary documents/Table S1.xlsx
- __MACOSX/
- __MACOSX/Supplementary documents/
- __MACOSX/Supplementary documents/._.DS_Store
- __MACOSX/Supplementary documents/._20240501-HAV ref.enl
- __MACOSX/Supplementary documents/._Fig S1 .ai
- __MACOSX/Supplementary documents/._Fig S2.ai
- __MACOSX/Supplementary documents/._Fig S3.ai
- __MACOSX/Supplementary documents/._Fig S4.ai
- __MACOSX/Supplementary documents/._Fig.S5 Transmbrane.ai
- __MACOSX/Supplementary documents/._Fig1.ai
- __MACOSX/Supplementary documents/._Fig2. NGS and A-QNS of  shrew HAVs.ai
- __MACOSX/Supplementary documents/._Fig3. Simplot.ai
- __MACOSX/Supplementary documents/._Fig4. RNA structure.ai
- __MACOSX/Supplementary documents/._Fig5.structure.ai
- __MACOSX/Supplementary documents/._Table S1.xlsx
