# Supplementary material for: Identification and Genomic Characterization of Two Novel Hepatoviruses in Shrews from Yunnan Province, China
Source: Viruses. 2024 Jun 17;16(6):969. doi: 10.3390/v16060969 (PMC11209087; doi:10.3390/v16060969)
Supplement: Supplementary file 1 [file viruses-16-00969-s001.zip › Supplementary documents/Table S1.xlsx]

## Sheet: nt-Full length
Table S1. (A) Pairwise comparisons of the similarity of the EpMa_HAV_GS63 and EpLe_HAV_GS159 with those of other, representative members of the genus Hepatovirus in Full length genome.
	EpMa_HAV_GS63	EpLe_HAV_GS159	OQ716064_ChSm_CN_2023	KT452661_SoAr_GER_2012	NC_028363_MiAr_GER_2010	NC_028364_SoAr_GER_2012	KT452641_MyGl_GER_2011	OQ198316_CeEl_CN_2018	KT229611_WoCh_CN_2013	MW391925_ApPe_CN_2019	KT229612_WoCh_CN_2013	MG181943_DiAu_BR_2015	NC_038315_SiMa_MEX_2012	AJ299464_Homo_NO_2008	AY644670_Homo_LE_2004	K02990_Homo_USA_1993	M20273_Homo_USA_1993	KT452695_ErEu_GER_2014	KT452698_ErEu_GER_2014	NC_028365_ErEu_GER_2014	NC_028366_EiHe_GH_2010	NC_028981_TuCh_CN_2012	KX420952_RhHa_SA_2012	KT452729_RhLa_GH_2010	NC_038316_CoAf_GH_2010	OM302498_EpFu_USA_2021	NC_027818_PhVi_USA_2011	KT452742_MiMa_MG_2014	KT452735_LoSi_CI_2004
EpMa_HAV_GS63		78.84	74.69	63.98	56.05	64.09	56.02	56.46	56.47	56.55	56.57	56.11	56.62	56.32	56.19	56.22	56.05	58.68	58.67	59.82	59.02	56.65	58.14	59.35	57.82	57.23	58.68	53.3	52.49
EpLe_HAV_GS159	78.84		74.14	64.77	56.54	64.38	56.13	55.44	56.13	56.19	56.26	55.65	56.03	55.62	55.38	55.25	55.18	57.59	57.75	58.74	58.87	56.21	58.04	58.83	56.75	56.41	58.79	52.59	51.44
OQ716064_ChSm_CN_2023	74.69	74.14		63.14	56.17	63.69	56.32	55.33	56.26	56.33	56.31	55.67	56.01	55.25	55.47	55.42	55.47	57.79	57.83	58.79	58.64	56.52	57.52	58.7	56.94	57.3	58.46	52.65	51.7
KT452661_SoAr_GER_2012	63.98	64.77	63.14		55.06	90.43	54.83	53.81	55.45	55.6	55.32	53.95	55.35	53.29	53.88	53.67	53.47	56.2	56.35	57.02	56.69	54.41	55.33	57.13	55.51	55.48	56.23	51.69	51.65
NC_028363_MiAr_GER_2010	56.05	56.54	56.17	55.06		55.11	92.24	63.55	66.78	66.85	66.65	63.39	66.26	63.74	63.37	63	63.11	57.16	57.33	58.39	57.81	56.34	57.88	58.98	56.24	56.85	57.82	54.62	54.12
NC_028364_SoAr_GER_2012	64.09	64.38	63.69	90.43	55.11		54.77	53.85	55.54	55.61	55.36	54.15	54.87	53.52	53.83	53.8	53.95	56.36	56.42	56.79	56.41	54.9	55.51	57.41	55.29	55.52	56.95	51.93	51.48
KT452641_MyGl_GER_2011	56.02	56.13	56.32	54.83	92.24	54.77		63.43	66.79	66.83	66.57	63.55	66.22	63.87	63.43	62.91	63.3	57.18	57.36	58.37	57.56	56.2	57.61	58.98	56.58	57.27	57.93	55.01	54.08
OQ198316_CeEl_CN_2018	56.46	55.44	55.33	53.81	63.55	53.85	63.43		64.77	64.73	64.49	63.83	63.97	63.47	63.75	63.65	63.68	58.39	58.54	59.92	58.9	57.93	58.48	58.15	56.65	57.46	58.35	54.79	54.85
KT229611_WoCh_CN_2013	56.47	56.13	56.26	55.45	66.78	55.54	66.79	64.77		98.02	98.39	69.34	70.92	65.09	64.95	65.43	65.38	58.59	58.7	59.62	58.67	57.95	58.57	59.46	58.07	58.99	58.68	55.96	54.88
MW391925_ApPe_CN_2019	56.55	56.19	56.33	55.6	66.85	55.61	66.83	64.73	98.02		97.78	69.48	71.1	65.25	65.07	65.6	65.44	58.75	58.78	59.69	58.92	57.96	58.75	59.49	58.05	59.16	58.75	56.13	54.98
KT229612_WoCh_CN_2013	56.57	56.26	56.31	55.32	66.65	55.36	66.57	64.49	98.39	97.78		69.24	70.85	64.96	64.84	65.39	65.32	58.6	58.67	59.55	58.7	57.94	58.44	59.38	58.1	59.18	58.57	55.88	54.7
MG181943_DiAu_BR_2015	56.11	55.65	55.67	53.95	63.39	54.15	63.55	63.83	69.34	69.48	69.24		70.29	64.18	64.43	64.68	64.42	57.84	58.09	58.96	57.8	57.2	57.44	58.66	56.58	57.3	57.86	54.88	53.39
NC_038315_SiMa_MEX_2012	56.62	56.03	56.01	55.35	66.26	54.87	66.22	63.97	70.92	71.1	70.85	70.29		63.88	63.86	64.16	64.31	58.06	58.41	59.23	58.2	58.22	58.52	59.33	57.59	57.84	58.21	55.16	54.47
AJ299464_Homo_NO_2008	56.32	55.62	55.25	53.29	63.74	53.52	63.87	63.47	65.09	65.25	64.96	64.18	63.88		83	82.39	82.9	58.4	58.45	59.36	58.73	58.85	58.55	57.62	56.96	57.25	59.23	54.77	53.73
AY644670_Homo_LE_2004	56.19	55.38	55.47	53.88	63.37	53.83	63.43	63.75	64.95	65.07	64.84	64.43	63.86	83		86.15	85.86	58.57	58.83	59.37	58.89	59.02	58.19	58.02	57.85	57.16	59	54.46	53.47
K02990_Homo_USA_1993	56.22	55.25	55.42	53.67	63	53.8	62.91	63.65	65.43	65.6	65.39	64.68	64.16	82.39	86.15		91.26	58.86	58.77	59.61	58.88	58.48	58.39	57.85	57.73	57.56	58.39	54.02	52.95
M20273_Homo_USA_1993	56.05	55.18	55.47	53.47	63.11	53.95	63.3	63.68	65.38	65.44	65.32	64.42	64.31	82.9	85.86	91.26		58.49	58.46	59.28	58.6	58.49	58.31	57.73	57.31	57.3	58.64	54.43	52.96
KT452695_ErEu_GER_2014	58.68	57.59	57.79	56.2	57.16	56.36	57.18	58.39	58.59	58.75	58.6	57.84	58.06	58.4	58.57	58.86	58.49		97.69	90.71	73.68	69.89	68.17	64.78	64.04	63.77	65.56	57.11	54.43
KT452698_ErEu_GER_2014	58.67	57.75	57.83	56.35	57.33	56.42	57.36	58.54	58.7	58.78	58.67	58.09	58.41	58.45	58.83	58.77	58.46	97.69		90.71	73.71	69.85	68.31	64.52	64.02	64.02	65.56	57.2	54.61
NC_028365_ErEu_GER_2014	59.82	58.74	58.79	57.02	58.39	56.79	58.37	59.92	59.62	59.69	59.55	58.96	59.23	59.36	59.37	59.61	59.28	90.71	90.71		73.61	71.17	68.95	64.53	64.64	63.91	65.8	59.79	56.55
NC_028366_EiHe_GH_2010	59.02	58.87	58.64	56.69	57.81	56.41	57.56	58.9	58.67	58.92	58.7	57.8	58.2	58.73	58.89	58.88	58.6	73.68	73.71	73.61		73.52	70.18	64.49	65.05	64.07	65.62	58.34	55.48
NC_028981_TuCh_CN_2012	56.65	56.21	56.52	54.41	56.34	54.9	56.2	57.93	57.95	57.96	57.94	57.2	58.22	58.85	59.02	58.48	58.49	69.89	69.85	71.17	73.52		67.26	63.64	62.49	62.2	63.51	57.21	54.54
KX420952_RhHa_SA_2012	58.14	58.04	57.52	55.33	57.88	55.51	57.61	58.48	58.57	58.75	58.44	57.44	58.52	58.55	58.19	58.39	58.31	68.17	68.31	68.95	70.18	67.26		64.95	64.49	63.97	65.56	56.96	54.55
KT452729_RhLa_GH_2010	59.35	58.83	58.7	57.13	58.98	57.41	58.98	58.15	59.46	59.49	59.38	58.66	59.33	57.62	58.02	57.85	57.73	64.78	64.52	64.53	64.49	63.64	64.95		69.52	68.72	64.59	56.71	55.01
NC_038316_CoAf_GH_2010	57.82	56.75	56.94	55.51	56.24	55.29	56.58	56.65	58.07	58.05	58.1	56.58	57.59	56.96	57.85	57.73	57.31	64.04	64.02	64.64	65.05	62.49	64.49	69.52		71.52	63.16	55.82	52.25
OM302498_EpFu_USA_2021	57.23	56.41	57.3	55.48	56.85	55.52	57.27	57.46	58.99	59.16	59.18	57.3	57.84	57.25	57.16	57.56	57.3	63.77	64.02	63.91	64.07	62.2	63.97	68.72	71.52		62.43	55.42	52.79
NC_027818_PhVi_USA_2011	58.68	58.79	58.46	56.23	57.82	56.95	57.93	58.35	58.68	58.75	58.57	57.86	58.21	59.23	59	58.39	58.64	65.56	65.56	65.8	65.62	63.51	65.56	64.59	63.16	62.43		57.94	54.17
KT452742_MiMa_MG_2014	53.3	52.59	52.65	51.69	54.62	51.93	55.01	54.79	55.96	56.13	55.88	54.88	55.16	54.77	54.46	54.02	54.43	57.11	57.2	59.79	58.34	57.21	56.96	56.71	55.82	55.42	57.94		56.63
KT452735_LoSi_CI_2004	52.49	51.44	51.7	51.65	54.12	51.48	54.08	54.85	54.88	54.98	54.7	53.39	54.47	53.73	53.47	52.95	52.96	54.43	54.61	56.55	55.48	54.54	54.55	55.01	52.25	52.79	54.17	56.63

## Sheet: ORF-nt-aa
Table S1. (B) Pairwise comparisons of the similarity of the EpMa_HAV_GS63 and EpLe_HAV_GS159 with those of other, representative members of the genus Hepatovirus in polyprotein. The values above the diagonal refer to the amino acid sequences, and those below the diagonal, to the nucleotide sequences.
nt aa	EpMa_HAV_GS63	EpLe_HAV_GS159	OQ716064_ChSm_CN_2023	KT452661_SoAr_GER_2012	NC_028363_MiAr_GER_2010-ORF	NC_028364_SoAr_GER_2012	KT452641_MyGl_GER_2011	OQ198316_CeEl_CN_2018	KT229611_WoCh_CN_2013	MW391925_ApPe_CN_2019	KT229612_WoCh_CN_2013	MG181943_DiAu_BR_2015	NC_038315_SiMa_MEX_2012	AJ299464_Homo_NO_2008	AY644670_Homo_LE_2004	K02990_Homo_USA_1993	M20273_Homo_USA_1993	KT452695_ErEu_GER_2014	KT452698_ErEu_GER_2014	NC_028365_ErEu_GER_2014	NC_028366_EiHe_GH_2010	NC_028981_TuCh_CN_2012	KX420952_RhHa_SA_2012	KT452729_RhLa_GH_2010	NC_038316_CoAf_GH_2010	OM302498_EpFu_USA_2021	NC_027818_PhVi_USA_2011	KT452742_MiMa_MG_2014	KT452735_LoSi_CI_2004
EpMa_HAV_GS63		90	82.09	63.08	53.21	62.95	53.21	54.03	54.1	54.1	54.02	54.05	53.46	52.61	52.61	52.32	52.74	55.13	55.08	55.21	54.82	53.83	54.16	53.71	54.59	53.64	54.39	50.94	49.54
EpLe_HAV_GS159	80.69		81.39	63.15	52.76	63.11	52.84	53.31	53.91	53.86	53.86	52.98	52.88	52.85	52.85	52.65	52.98	54.8	54.8	54.97	54.4	53.9	54.05	54.04	54.43	53.46	54.67	50.92	49.67
OQ716064_ChSm_CN_2023	76.14	76.16		62.28	52.6	62.28	52.56	53.19	53.51	53.55	53.46	53.02	52.82	51.99	52.12	51.66	52.12	53.52	53.48	53.65	53.56	52.8	53.3	52.81	54.08	52.7	53.96	50.43	48.96
KT452661_SoAr_GER_2012	65.98	66.35	64.94		50.91	99.42	50.87	51.39	52.7	52.83	52.61	51.7	50.74	50.39	50.83	50.5	50.87	53.09	53.13	53.31	52.68	52.76	52.41	52.53	52.96	51.73	53.3	49.68	48.96
NC_028363_MiAr_GER_2010-ORF	58.03	58.69	57.59	57.57		50.95	99.33	68.54	68.91	68.96	68.74	66.3	68.17	66.18	66	65.58	65.69	56.57	56.48	56.57	56.65	56.35	57.01	56.62	56.79	56.59	57.76	54.35	53.78
NC_028364_SoAr_GER_2012	65.86	65.92	65.42	90.2	57.58		50.91	51.35	52.65	52.78	52.57	51.61	50.65	50.48	50.92	50.59	50.96	53	53.05	53.22	52.63	52.72	52.41	52.44	53.01	51.77	53.34	49.55	48.96
KT452641_MyGl_GER_2011	58.78	59.35	59.04	58.19	82.49	58.1		68.5	68.87	68.91	68.69	66.21	68.26	66.09	65.96	65.53	65.65	56.48	56.4	56.48	56.56	56.44	57.01	56.48	56.66	56.59	57.84	54.26	53.56
OQ198316_CeEl_CN_2018	58.9	58.88	57.81	57.28	64.08	57.22	66.37		68.28	68.28	68.14	66.91	67.95	66.8	66.89	66.46	66.67	58.7	58.65	58.83	58.65	58.82	59.08	57.97	57.13	57.86	59.93	55.36	55.5
KT229611_MaHi_CN_2013	59.45	59.72	59.15	58.85	67.12	58.89	68.83	66.79		99.64	99.42	72.93	74.76	66.27	66.31	65.88	66.22	57.81	57.77	57.99	57.58	57.72	57.43	57.33	57.28	57.72	59.34	55.25	54.33
MW391925_ApPe_CN_2019	59.56	59.8	59.15	58.98	67.15	58.96	68.88	66.75	97.97		99.24	72.88	74.71	66.22	66.27	65.84	66.18	57.85	57.81	58.03	57.62	57.63	57.43	57.37	57.33	57.76	59.34	55.33	54.24
KT229612_MaHi_CN_2013	59.53	59.86	59.15	58.74	67.01	58.7	68.63	66.48	98.27	97.66		72.88	74.67	66.13	66.18	65.8	66.09	57.77	57.72	57.94	57.53	57.68	57.34	57.24	57.19	57.67	59.25	55.12	54.33
MG181943_DiAu_BR_2015	59.18	59.43	58.59	57.87	63.92	57.99	66.16	65.69	70.27	70.43	70.16		75.64	66.33	65.88	65.36	65.57	56.95	56.99	57.21	56.73	57.12	56.65	57.1	56.72	56.76	58.71	54.2	53.35
NC_038315_SiMa_MEX_2012	59.51	59.2	59	58.85	65.57	58.16	68.16	66.32	72.77	72.96	72.69	72.05		65.11	65.11	64.54	64.88	58.37	58.41	58.5	57.88	59.34	57.81	57.35	56.9	57.98	58.64	54.71	53.44
AJ299464_Homo_NO_2008	58.5	58.9	57.59	56.62	64.16	56.83	66.36	65.33	66.53	66.74	66.4	65.38	65.36		94.52	93.76	93.81	56.7	56.79	56.83	57.53	58.25	57.45	56.49	56.59	56.05	57.38	53.54	53.8
AY644670_Homo_LE_2004	58.5	58.69	57.57	57.39	63.96	57.33	65.74	65.64	66.4	66.58	66.3	65.61	65.47	82.2		96.77	96.81	57.05	57.05	57.23	58.01	58.51	57.23	56.8	56.86	56.32	57.55	53.62	53.18
K02990_Homo_USA_1993	58.57	58.51	57.66	57.19	63.71	57.31	65.25	65.41	67.04	67.32	67.02	65.97	65.85	81.85	85.49		97.98	56.54	56.54	56.72	57.77	58.22	56.94	56.64	56.7	55.85	57.09	53.17	53.03
M20273_Homo_USA_1993	58.62	58.39	57.94	57.1	63.91	57.55	65.83	65.42	67.17	67.24	67.1	65.73	66.03	82.32	85.26	91.09		56.79	56.79	56.88	58.06	58.6	57.36	56.8	56.95	56.14	57.64	53.62	53.36
KT452695_ErEu_GER_2014	60.09	59.7	58.67	58.33	59.69	58.43	60.51	60.2	60.9	61.06	60.91	59.96	60.91	60.47	60.48	60.71	60.47		99.64	98.25	78.95	77.69	73.18	65.76	65.28	65.15	65.83	58.11	54.91
KT452698_ErEu_GER_2014	59.9	59.74	58.63	58.34	59.8	58.34	60.64	60.2	60.94	61.07	60.91	60.13	61.04	60.3	60.57	60.48	60.27	97.99		98.38	78.95	77.74	73.22	65.71	65.28	65.25	65.74	58.07	54.82
NC_028365_ErEu_GER_2014	60.4	60.3	59.14	58.45	59.8	58.14	60.49	60.88	61.31	61.35	61.25	60.1	61.04	60.54	60.54	60.84	60.54	90.48	90.51		78.77	77.92	73.4	65.71	65.33	65.25	66.06	58.2	54.87
NC_028366_EiHe_GH_2010	60.03	60.79	59.3	58.46	59.74	58.26	60.41	60.76	60.98	61.25	61.03	59.93	60.79	60.67	60.94	60.79	60.56	73.95	73.92	73.78		83.74	75.21	66.04	66.16	66.53	65.95	58.78	55.47
NC_028981_TuCh_CN_2012	58.67	59.28	57.94	57.02	58.14	57.55	59.18	59.79	59.99	60.03	59.97	59.33	60.67	60.41	60.56	60.15	60.22	71.38	71.41	71.78	75.18		73.87	65.12	65.09	64.96	66.25	58.5	55.44
KX420952_RhHa_SA_2012	59.67	60.52	59.1	57.75	59.82	58.04	60.84	60.93	60.95	61.11	60.8	59.8	61.23	60.93	60.59	60.65	60.69	69.73	69.75	69.75	71.34	68.94		66.29	65.58	65.23	66.21	57.72	55.57
KT452729_RhLa_GH_2010	59.08	59.37	58.36	57.56	59.08	57.94	60.98	59.93	60.81	60.85	60.74	60.83	60.88	59.23	59.48	59.38	59.26	65.56	65.17	65.32	65.16	64.41	66.11		73.12	73.7	64.81	56.12	53.55
NC_038316_CoAf_GH_2010	58.55	58.36	57.74	57.3	58.25	57.09	60.16	58.51	60.37	60.46	60.4	58.94	60.3	58.79	59.9	59.88	59.52	64.57	64.57	64.8	65.24	63.94	65.29	70.03		77.42	63.31	57.18	53.44
OM302498_EpFu_USA_2021	56.99	57.12	56.86	56.21	57.26	56.23	59.06	58.13	60.11	60.31	60.31	58.34	59.41	58.36	58.24	58.6	58.44	63.3	63.46	63.46	63.75	62.19	64.01	69.14	71.2		63.57	56.58	53.2
NC_027818_PhVi_USA_2011	59.6	60.4	59.46	57.81	59.36	58.5	60.64	60.46	61.17	61.27	61.05	60.5	60.72	61.02	60.76	60.19	60.39	66.22	66.04	66.08	66.4	64.9	66.82	64.93	63.3	62.41		58.34	55.39
KT452742_MiMa_MG_2014	56.66	56.82	56.07	55.85	58.55	56.15	58.96	57.88	59.32	59.54	59.25	58.14	58.44	57.89	57.69	57.39	57.83	60.77	60.81	61.32	61.64	60.59	61.01	59.24	59.28	57.41	61.17		58.52
KT452735_LoSi_CI_2004	56.25	55.69	55.46	55.82	56.11	55.62	57.39	58.15	58.35	58.38	58.12	57.34	58.24	57.59	57.14	56.74	56.83	58.72	58.84	58.86	59.29	58.51	58.82	57.33	56.02	54.96	58.11	60.25

## Sheet: P1-nt-aa
Table S1. (C) Pairwise comparisons of the similarity of the EpMa_HAV_GS63 and EpLe_HAV_GS159 with those of other, representative members of the genus Hepatovirus in P1. The values above the diagonal refer to the amino acid sequences, and those below the diagonal, to the nucleotide sequences.
nt aa	EpMa_HAV_GS63	EpLe_HAV_GS159	OQ716064_ChSm_CN_2023	KT452661_SoAr_GER_2012	NC_028363_MiAr_GER_2010-ORF	NC_028364_SoAr_GER_2012	KT452641_MyGl_GER_2011	OQ198316_CeEl_CN_2018	KT229611_WoCh_CN_2013	MW391925_ApPe_CN_2019	KT229612_WoCh_CN_2013	MG181943_DiAu_BR_2015	NC_038315_SiMa_MEX_2012	AJ299464_Homo_NO_2008	AY644670_Homo_LE_2004	K02990_Homo_USA_1993	M20273_Homo_USA_1993	KT452695_ErEu_GER_2014	KT452698_ErEu_GER_2014	NC_028365_ErEu_GER_2014	NC_028366_EiHe_GH_2010	NC_028981_TuCh_CN_2012	KX420952_RhHa_SA_2012	KT452729_RhLa_GH_2010	NC_038316_CoAf_GH_2010	OM302498_EpFu_USA_2021	NC_027818_PhVi_USA_2011	KT452742_MiMa_MG_2014	KT452735_LoSi_CI_2004
EpMa_HAV_GS63		88.85	82.65	68.25	63.1	68.25	63.23	63.69	64.1	64.1	63.84	65.01	63.78	63.65	64.03	62.8	64.03	66.33	66.07	66.58	65.43	65.1	66.58	64.46	66.33	64.81	64.38	62.33	64.53
EpLe_HAV_GS159	78.72		82.05	67.94	63.07	67.94	63.2	63.53	63.18	63.18	62.93	63.36	63.36	63.23	63.36	62.64	63.61	65.9	65.78	66.28	64.5	65.31	65.35	65.22	66.45	64.43	64.68	63.26	64.5
OQ716064_ChSm_CN_2023	75.36	75.26		66.58	62.8	66.45	62.93	63.14	62.99	62.99	62.86	63.39	63.3	62.45	62.84	61.73	62.96	64.96	64.71	65.09	65.09	64.75	64.62	64.29	65.39	63.88	63.18	62.83	64.23
KT452661_SoAr_GER_2012	67.5	67.76	65.88		62.02	99.61	61.89	62.36	62.09	62.21	61.83	62.1	61.13	60.74	61.13	60.03	61.13	63.59	63.46	63.85	62.95	63.12	64.66	63.22	64.29	63.15	61.38	62.06	64.96
NC_028363_MiAr_GER_2010-ORF	64.08	65.89	64.46	63.62		62.02	99.36	82.16	82.57	82.7	82.32	79.87	81.82	81.79	81.92	80.54	81.79	74.9	74.9	75.03	75.58	75.83	75.61	75.64	75.57	75.45	75.29	74.9	73.27
NC_028364_SoAr_GER_2012	67.63	66.86	66.48	88.87	64.05		61.89	62.36	62.09	62.21	61.83	62.1	61.13	60.87	61.25	60.15	61.25	63.46	63.33	63.72	62.95	63.12	64.79	63.22	64.29	63.15	61.38	61.93	64.83
KT452641_MyGl_GER_2011	63.56	65.26	64.92	63.47	87.54	63.26		82.16	82.57	82.7	82.32	79.75	82.07	81.67	81.92	80.54	81.79	75.03	75.03	75.16	75.45	76.09	75.86	75.51	75.7	75.7	75.41	74.65	72.89
OQ198316_CeEl_CN_2018	63.81	63.81	63.34	63.42	72.38	63.76	73.13		82.82	82.95	82.57	82.02	83.97	81	81	79.74	81.39	75.13	75.26	75.13	75.93	75.93	75.7	74.84	74.9	75.06	75.89	74.52	75.13
KT229611_MaHi_CN_2013	64.29	65.77	64.51	65.18	76.08	64.93	75.19	74.18		99.87	99.49	85.66	87.9	79.01	79.39	77.76	79.26	76.59	76.34	76.59	75.6	76.87	75.51	75.63	75.44	76.33	76.49	74.75	73.54
MW391925_ApPe_CN_2019	64.42	66.02	64.72	65.56	75.99	65.06	75.02	74.06	98.05		99.36	85.79	88.03	78.88	79.26	77.64	79.13	76.59	76.34	76.59	75.6	76.87	75.51	75.63	75.44	76.33	76.62	74.87	73.54
KT229612_MaHi_CN_2013	64.29	65.98	64.67	65.01	75.66	64.5	75.23	73.63	98.39	97.62		85.41	87.64	78.75	79.13	77.64	79.01	76.34	76.08	76.34	75.48	76.62	75.25	75.38	75.19	76.2	76.24	74.49	73.41
MG181943_DiAu_BR_2015	63.82	65	64.07	63.76	72.92	63.68	72.77	73.5	76.9	77.07	76.39		89.46	80.05	80.05	78.93	80.05	73.85	73.85	73.98	74.65	75.29	74.84	74.84	74.36	74.46	76.18	74.14	72.86
NC_038315_SiMa_MEX_2012	64.45	64.41	64.27	64.22	73.9	64.01	73.58	74.1	79.32	79.7	79.19	79.06		78.95	78.69	77.31	78.82	76.54	76.54	76.67	75.8	78.1	76.48	75.86	76.15	76.49	77.69	73.98	73.81
AJ299464_Homo_NO_2008	64.39	65.11	63.08	63.29	74.48	64.01	75.39	72.42	72.06	72.61	72.06	72.09	70.98		97.55	95.62	97.42	73.43	73.68	73.43	74.49	75.9	73.97	73.66	73.63	73.54	74.46	72.37	71.41
AY644670_Homo_LE_2004	64.73	65.83	64.22	63.46	73.46	63.63	73.99	72.54	73.21	73.46	73.25	72.73	71.36	82.47		97.43	99.1	73.43	73.43	73.43	74.49	75.38	73.46	73.15	73.25	73.28	74.2	72.24	71.15
K02990_Homo_USA_1993	63.84	64.39	63.25	63.04	73.05	62.78	72.66	72.03	72.77	73.11	72.73	72.38	72.17	82.41	84.86		97.55	72.56	72.56	72.56	74.26	74.65	72.73	72.8	72.77	72.3	73.09	71.27	70.68
M20273_Homo_USA_1993	64.31	64.99	63.97	63.2	73.8	64.14	74.2	72.97	73.38	73.72	73.33	72.13	72.3	83.08	85.61	90.86		73.56	73.56	73.56	74.87	75.51	73.85	73.66	73.76	73.28	74.33	72.62	71.67
KT452695_ErEu_GER_2014	65.08	65.63	64.31	64.57	70.64	64.66	70.47	68.93	70.74	71.04	70.7	69.12	70.36	69.67	70.83	69.97	70.02		99.61	98.96	86.56	87.08	83.1	78.9	79.24	79.39	79.39	74.05	74.07
KT452698_ErEu_GER_2014	65.08	65.97	64.23	64.49	70.94	64.44	70.9	68.93	70.79	70.96	70.66	69.42	70.71	69.42	70.7	69.37	69.54	96.76		98.96	86.3	87.08	82.97	78.77	79.24	79.52	79.26	73.92	73.81
NC_028365_ErEu_GER_2014	65.12	66.44	64.74	65.34	71.45	64.91	71.37	70.43	71.59	71.59	71.13	68.69	70.58	70.15	70.32	70.27	70.79	90.75	90.7		86.43	86.95	83.23	78.9	79.24	79.39	79.64	74.3	73.94
NC_028366_EiHe_GH_2010	63.89	65.46	64.23	63.85	70.92	63.59	70.64	69.4	70.7	70.79	70.57	68.73	69.67	70.27	70.75	70.79	71.01	77.13	76.79	76.92		90.57	84.02	81.35	81.27	81.68	79.95	74.08	74.01
NC_028981_TuCh_CN_2012	63.34	64.28	63.42	63.12	69.95	63.42	69.1	69.36	69.6	69.68	69.17	69.2	70.44	69.97	70.49	69.93	70.02	74.76	75.06	75.67	77.78		85.17	80.59	81.02	81.17	80.72	74.84	74.78
KX420952_RhHa_SA_2012	65.66	67.08	64.51	64.42	71.73	65.45	71.2	70.03	70.3	70.47	70	68.74	71.07	69.92	69.75	70.36	70.58	74.16	74.08	74.85	76.13	73.7		78.9	79.95	80.03	79.13	75.13	75.48
KT452729_RhLa_GH_2010	64.54	66.06	64.53	64.11	71.12	64.92	71.34	68.84	71.02	71.15	70.56	70.2	71.14	69.38	69.89	68.69	69.34	73.11	72.51	72.86	72.9	72.51	72.42		85.46	87.9	79.18	74.27	73.59
NC_038316_CoAf_GH_2010	64.08	65.64	64.41	64.54	68.96	64.75	70.71	68.54	70.52	70.09	70.18	68.84	70.37	68.95	70.18	70.31	69.97	72.04	71.82	72.42	73.87	72.08	73.06	76.3		87.9	78.22	73.7	73.4
OM302498_EpFu_USA_2021	64.76	65.35	64.84	64.34	69.76	64.76	71.5	68.41	71.27	71.43	71.27	69.67	69.84	70.51	70.22	69.58	69.62	72.61	73.33	72.82	73.97	72.36	72.4	77.07	77.96		79.42	74.37	73.12
NC_027818_PhVi_USA_2011	63.88	65.19	62.82	61.7	69.59	63.32	69.84	68.65	70.34	70.51	70	69.68	70.53	69.59	69.63	68.86	69.68	71.96	71.79	72.17	72.94	71.27	72.08	71.96	71.83	71.73		78.05	75.38
KT452742_MiMa_MG_2014	63.12	63.25	63.21	62.9	70.28	63.2	71.03	68.91	70.97	71.35	70.84	67.85	68.74	69.04	68.4	68.32	69.72	69.12	69.25	70.35	70.22	70.22	69.14	69.7	69.54	68.81	71.17		76.62
KT452735_LoSi_CI_2004	63.68	63.34	63.07	63.97	68.08	64.18	68.08	68.29	68.87	68.83	68.49	67.74	69.53	68.45	67.46	67.93	68.45	69.8	69.72	68.99	68.72	68.42	69.26	69.57	67.35	67.26	68.65	69.84

## Sheet: 3CD-nt-aa
Table S1. (D) Pairwise comparisons of the similarity of the EpMa_HAV_GS63 and EpLe_HAV_GS159 with those of other, representative members of the genus Hepatovirus in 3CD. The values above the diagonal refer to the amino acid sequences, and those below the diagonal, to the nucleotide sequences.
nt aa	EpMa_HAV_GS63	EpLe_HAV_GS159	OQ716064_ChSm_CN_2023	KT452661_SoAr_GER_2012	NC_028363_MiAr_GER_2010-ORF	NC_028364_SoAr_GER_2012	KT452641_MyGl_GER_2011	OQ198316_CeEl_CN_2018	KT229611_MaHi_CN_2013	MW391925_ApPe_CN_2019	KT229612_MaHi_CN_2013	MG181943_DiAu_BR_2015	NC_038315_SiMa_MEX_2012	AJ299464_Homo_NO_2008	AY644670_Homo_LE_2004	K02990_Homo_USA_1993	M20273_Homo_USA_1993	KT452695_ErEu_GER_2014	KT452698_ErEu_GER_2014	NC_028365_ErEu_GER_2014	NC_028366_EiHe_GH_2010	NC_028981_TuCh_CN_2012	KX420952_RhHa_SA_2012	KT452729_RhLa_GH_2010	NC_038316_CoAf_GH_2010	OM302498_EpFu_USA_2021	NC_027818_PhVi_USA_2011	KT452742_MiMa_MG_2014	KT452735_LoSi_CI_2004
EpMa_HAV_GS63		93.68	87.5	73.03	62.64	72.89	62.36	63.34	63.34	63.34	63.34	61.52	61.52	59.41	59.13	59.69	59.69	61.52	61.66	61.66	60.96	58.71	60.11	60.81	61.38	60.69	60.39	57.02	52.31
EpLe_HAV_GS159	85.32		87.36	74.16	61.94	74.02	61.94	61.66	63.48	63.48	63.48	60.96	61.24	60.25	59.97	60.53	60.53	61.38	61.52	61.52	60.96	58.71	60.53	60.96	61.24	60.24	60.96	56.6	52.17
OQ716064_ChSm_CN_2023	80.18	81.3		73.31	63.34	73.46	63.06	62.92	64.47	64.47	64.47	61.94	62.22	59.83	60.11	60.11	60.39	60.39	60.53	60.53	60.11	58.15	60.11	60.39	61.8	60.54	60.96	56.74	52.17
KT452661_SoAr_GER_2012	74.89	75.36	73.26		59.97	99.3	59.97	60.53	63.76	63.76	63.76	60.11	59.55	58.71	59.13	59.41	59.41	61.24	61.52	61.38	59.97	59.41	58.99	61.52	62.22	60.99	61.94	56.18	51.05
NC_028363_MiAr_GER_2010-ORF	67.83	68.3	66.85	67.46		60.11	99.3	73.8	75.35	75.35	75.21	70.28	73.24	68.45	68.31	68.31	68.17	57.89	57.61	57.61	58.17	56.2	57.89	57.89	57.18	57.57	59.86	53.8	52.32
NC_028364_SoAr_GER_2012	74.57	75.27	73.91	93.03	66.95		60.11	60.39	63.76	63.76	63.76	59.97	59.41	58.85	59.27	59.55	59.55	61.1	61.38	61.24	59.83	59.27	58.85	61.24	62.36	61.14	62.08	56.04	51.05
KT452641_MyGl_GER_2011	67.65	67.55	66.81	67.32	91.96	66.81		73.52	75.07	75.07	74.93	70.14	73.24	68.45	68.31	68.31	68.17	57.61	57.32	57.32	58.03	56.34	57.75	57.61	56.9	57.27	59.86	53.8	52.04
OQ198316_CeEl_CN_2018	66.39	65.73	64.42	64.61	69.63	63.91	69.67		70.56	70.56	70.56	68.59	69.15	68.03	68.03	68.59	68.17	59.86	59.58	59.86	60	58.87	59.01	60	57.04	59.37	60.42	56.48	52.46
KT229611_MaHi_CN_2013	66.81	66.76	66.67	67.46	74.35	67.32	74.73	69.43		99.72	99.15	74.23	77.75	67.32	67.18	67.61	67.61	58.45	58.59	58.59	59.86	57.46	59.15	60.85	60	59.52	62.54	56.9	53.02
MW391925_ApPe_CN_2019	67.09	66.9	66.67	67.41	74.77	67.41	75.11	69.71	98.22		99.44	74.23	77.75	67.32	67.18	67.61	67.61	58.59	58.73	58.73	59.86	57.46	59.15	60.85	60	59.52	62.54	56.9	52.88
KT229612_MaHi_CN_2013	66.71	66.76	66.76	67.32	74.49	67.37	74.31	69.29	98.12	97.84		74.37	77.75	67.18	67.04	67.46	67.46	58.59	58.73	58.73	59.86	57.61	59.15	60.85	60	59.52	62.54	56.9	53.02
MG181943_DiAu_BR_2015	66.57	66.15	65.31	64.75	70.56	65.12	70.79	67.23	72.43	72.76	72.57		73.94	65.21	63.94	64.08	63.94	57.32	57.46	57.61	57.04	56.9	56.06	58.53	56.9	57.87	59.15	52.68	50.21
NC_038315_SiMa_MEX_2012	66.95	66.15	65.73	66.81	73.18	65.68	73.51	68.59	75.95	76.23	76.09	72.71		64.51	64.23	63.66	63.94	57.75	57.89	57.32	57.04	58.45	57.46	58.59	57.32	58.77	60.14	54.65	50.91
AJ299464_Homo_NO_2008	64.61	65.03	64.1	64.1	69.07	63.77	68.82	67.23	68.78	68.82	68.54	65.64	67.32		92.52	92.81	92.24	55.63	55.63	55.92	58.03	57.32	57.04	56.9	56.06	55.62	57.75	52.11	52.32
AY644670_Homo_LE_2004	64.42	63.72	63.11	65.03	68.35	64.42	68.26	66.95	67.6	67.65	67.18	65.54	67.37	82.82		95.48	94.92	56.76	56.76	57.04	59.01	58.73	57.04	57.75	56.48	56.37	57.61	52.96	51.76
K02990_Homo_USA_1993	65.22	64.94	64.84	64.94	68.21	64.66	68.54	67.51	69.1	69.53	69.01	66.67	67.23	82.77	85.75		99.01	56.62	56.62	56.9	59.15	58.87	57.46	58.17	56.62	56.37	57.75	52.68	51.9
M20273_Homo_USA_1993	64.89	64.52	64.66	64.98	68.21	64.94	68.78	66.99	69.29	69.34	69.1	66.24	67.93	83.29	85.43	92.15		56.62	56.62	56.62	59.44	59.15	57.61	57.89	56.62	56.37	57.89	52.82	52.04
KT452695_ErEu_GER_2014	65.45	63.81	63.58	64.24	63.08	63.81	62.87	62.54	63.24	63.34	63.29	61.79	63.2	61.93	60.34	61.04	61.37		99.3	98.03	80.56	75.92	71.97	68.59	68.87	68.82	65.35	60.85	54.15
KT452698_ErEu_GER_2014	64.84	63.58	63.53	64.38	63.13	63.77	62.82	62.54	63.34	63.48	63.34	62.03	63.24	61.7	60.76	60.99	61.28	97.23		98.45	80.85	76.06	72.25	68.59	68.87	68.97	65.21	60.85	54.15
NC_028365_ErEu_GER_2014	65.64	64.89	64.1	63.91	62.85	63.63	62.07	62.96	63.38	63.48	63.81	62.82	62.68	61.88	60.01	61.18	60.15	90.53	90.67		80.56	76.2	72.11	68.45	68.59	68.37	65.35	60.85	54.15
NC_028366_EiHe_GH_2010	65.08	65.22	64.1	63.91	62.85	63.67	62.17	63.24	63.2	63.53	63.48	61.6	63.38	61.84	61.18	60.67	60.57	74.54	74.82	74.54		83.8	73.24	67.75	69.86	69.12	65.21	63.24	54.99
NC_028981_TuCh_CN_2012	63.11	63.3	62.09	61.94	61.45	63.07	60.95	61.18	62.35	62.87	62.73	60.43	62.68	61.13	61.6	60.99	61.04	70.37	70.14	70.23	75.57		70.14	65.49	65.63	65.67	62.82	62.39	52.88
KX420952_RhHa_SA_2012	63.77	64.82	64.05	63.28	62.78	64.17	62.89	62.19	63.78	64.21	63.74	62.1	63.36	62.28	61.44	61.25	61.2	70.16	70.3	69.17	71.59	68.35		68.03	67.61	67.92	65.21	60.99	54.01
KT452729_RhLa_GH_2010	64.61	64.7	63.91	64.05	63.27	63.3	63.15	62.92	64.79	64.89	65.17	63.38	63.38	61.93	60.99	61.74	61.46	67.6	67.04	67.37	67.28	65.82	69.08		75.63	75.41	66.48	60.14	54.57
NC_038316_CoAf_GH_2010	64.47	63.25	62.93	64.61	62.06	64.47	61.46	59.73	63.2	63.85	63.67	60.99	63.38	60.01	60.57	60.15	60.24	67.04	67.28	67.23	67.79	65.21	67.3	71.35		81.56	66.48	61.83	52.18
OM302498_EpFu_USA_2021	60.12	60.03	60.17	60.78	59.4	60.54	58.98	57.67	60.76	61.04	61.18	57.85	60.24	57.67	56.45	58.13	57.95	63.57	63.29	62.87	62.78	61.42	64.35	68.03	70.14		65.52	60.42	53.14
NC_027818_PhVi_USA_2011	64.14	65.08	65.64	64.8	63.36	64.98	63.15	62.03	64.6	64.65	64.74	62.49	64.23	62.54	61.93	61.51	61.65	67.79	67.42	67.18	66.01	64.42	67.44	67.65	65.92	62.54		58.31	52.6
KT452742_MiMa_MG_2014	62.69	62.83	61.52	62.32	61.73	62.55	61.84	60.81	61.46	61.98	61.79	60.81	61.84	59.31	59.96	59.17	58.74	63.99	63.99	64.46	65.54	63.1	65.82	64.18	64.28	59.12	64.46		59.49
KT452735_LoSi_CI_2004	59.47	58.16	58.39	58.91	58.04	58.58	58.32	58.74	59.02	59.21	58.98	57.23	58.32	58.04	57.99	56.87	57.06	59.31	59.77	59.35	60.85	58.79	58.95	59.11	57.01	54.71	57.76	61.65

## Sheet: VP1-nt-aa
Table S1. (E) Pairwise comparisons of the similarity of the EpMa_HAV_GS63 and EpLe_HAV_GS159 with those of other, representative members of the genus Hepatovirus in VP1. The values above the diagonal refer to the amino acid sequences, and those below the diagonal, to the nucleotide sequences.
nt aa	EpMa_HAV_GS63	EpLe_HAV_GS159	OQ716064_ChSm_CN_2023	KT452661_SoAr_GER_2012	NC_028363_MiAr_GER_2010-ORF	NC_028364_SoAr_GER_2012	KT452641_MyGl_GER_2011	OQ198316_CeEl_CN_2018	KT229611_MaHi_CN_2013	MW391925_ApPe_CN_2019	KT229612_MaHi_CN_2013	MG181943_DiAu_BR_2015	NC_038315_SiMa_MEX_2012	AJ299464_Homo_NO_2008	AY644670_Homo_LE_2004	K02990_Homo_USA_1993	M20273_Homo_USA_1993	KT452695_ErEu_GER_2014	KT452698_ErEu_GER_2014	NC_028365_ErEu_GER_2014	NC_028366_EiHe_GH_2010	NC_028981_TuCh_CN_2012	KX420952_RhHa_SA_2012	KT452729_RhLa_GH_2010	NC_038316_CoAf_GH_2010	OM302498_EpFu_USA_2021	NC_027818_PhVi_USA_2011	KT452742_MiMa_MG_2014	KT452735_LoSi_CI_2004
EpMa_HAV_GS63		89.82	81.05	63.16	57.44	63.16	57.44	56.94	55.48	55.48	54.79	55.9	54.86	57.99	57.99	54.67	57.64	57.64	57.64	57.99	56.1	57.29	59.86	57.64	60.76	58.48	56.6	54.42	57.29
EpLe_HAV_GS159	81.29		81.05	62.81	57.09	62.81	57.09	56.6	54.45	54.45	53.77	55.9	55.9	57.99	57.64	55.02	57.99	59.38	59.38	59.72	56.45	59.03	60.55	60.07	62.5	59.52	57.99	55.44	56.94
OQ716064_ChSm_CN_2023	76.49	76.37		61.27	58.82	60.92	58.82	59.72	55.67	55.67	55.33	57.49	56.1	60.07	60.42	57.09	60.42	57.49	57.49	57.84	58.39	59.93	62.15	57.14	60.28	59.03	56.45	57.82	59.58
KT452661_SoAr_GER_2012	65.12	63.73	63.02		55.71	99.29	55.71	54.86	53.61	53.95	52.92	55.05	52.26	55.9	56.25	53.29	55.9	56.1	56.1	56.45	55.24	56.79	57.99	55.75	58.89	58.68	53.66	53.4	55.05
NC_028363_MiAr_GER_2010-ORF	61	62.02	62.7	60.98		55.71	99.65	80.56	74.66	75	73.97	74.65	75.69	80.56	80.21	75.78	79.86	70.34	70.34	70.34	70	72.76	71.97	70.24	71.28	72.32	71.28	71.09	69.55
NC_028364_SoAr_GER_2012	64.19	63.85	64.77	87.28	61.21		55.71	54.86	53.61	53.95	52.92	55.05	52.26	56.25	56.6	53.63	56.25	56.1	56.1	56.45	55.24	56.79	57.99	55.75	58.89	58.68	53.66	53.06	55.05
KT452641_MyGl_GER_2011	60.34	61.37	62.63	59.75	85.21	60.21		80.56	74.66	75	73.97	74.65	75.35	80.21	80.21	75.78	79.86	70.34	70.34	70.34	70	72.76	71.97	70.24	71.28	72.32	71.28	71.09	69.55
OQ198316_CeEl_CN_2018	58.6	57.8	60.32	58.91	69.46	58.45	71.3		76.03	76.37	75.34	79.44	81.18	80.14	79.79	76.04	80.14	68.86	68.86	68.86	68.17	70.93	71.53	68.06	69.79	69.55	70.49	71.77	71.53
KT229611_MaHi_CN_2013	58.91	60.5	59.82	59.22	71.44	58.99	69.98	68.16		99.66	98.63	81.1	81.44	73.97	74.32	70.31	73.97	67.81	67.81	68.15	64.73	69.52	67.47	64.6	65.98	65.98	65.98	67.91	66.67
MW391925_ApPe_CN_2019	58.8	60.73	59.93	59.56	71.56	58.88	70.09	68.38	98.05		98.28	81.44	81.79	73.63	73.97	69.97	73.63	67.81	67.81	68.15	64.73	69.52	67.47	64.6	65.98	65.98	66.32	68.24	66.67
KT229612_MaHi_CN_2013	58.91	60.5	59.59	58.99	70.65	58.53	70.32	67.47	97.94	96.91		80.41	80.76	73.29	73.63	69.97	73.29	67.12	67.12	67.47	64.38	68.84	66.78	63.92	65.29	65.64	65.29	67.23	66.32
MG181943_DiAu_BR_2015	59.75	60.21	60.99	59.81	69.85	59.7	70.37	70.96	73.54	73.77	72.51		88.38	76.14	76.84	73.43	76.49	68.29	68.29	68.29	67.6	72.47	70.88	68.64	68.99	67.36	69.58	71.09	68.29
NC_038315_SiMa_MEX_2012	58.14	59.17	60.07	59.81	71	59.23	70.72	71.66	77.32	76.98	76.52	78.64		75.44	73.68	70.28	74.04	69.69	69.69	69.69	67.25	72.13	71.23	66.9	68.64	67.71	68.53	69.39	68.64
AJ299464_Homo_NO_2008	60.64	61.21	61.21	59.82	73.88	59.82	75.03	70.32	68.04	68.5	67.93	69.57	69.34		96.49	91.26	95.79	70.14	70.14	70.49	69.44	73.96	73.08	70.14	73.26	70.93	70.73	69.05	67.71
AY644670_Homo_LE_2004	59.84	61.21	61.1	59.58	72.74	60.16	72.96	69.98	69.42	69.64	69.19	70.62	68.52	81.05		94.76	98.6	69.79	69.79	70.14	69.1	72.57	71.68	69.44	72.92	70.59	68.99	68.71	67.01
K02990_Homo_USA_1993	58.27	58.49	58.15	58.92	70.25	57.19	69.5	69.16	68.49	68.61	68.26	68.4	68.52	79.14	83.22		94.76	67.13	67.13	67.47	67.82	70.59	69.34	67.82	70.59	67.93	66.32	65.76	65.74
M20273_Homo_USA_1993	58.24	59.5	59.15	59.12	70.79	59.35	72.27	71.25	69.42	69.3	69.3	69.22	68.64	80.12	83.74	89.63		69.44	69.44	69.79	69.44	72.92	72.03	70.14	73.61	70.59	69.34	69.39	68.06
KT452695_ErEu_GER_2014	61.24	61.7	59.26	62.25	68.43	61.32	67.13	63.08	64.95	64.72	64.72	65.07	66.24	67.6	67.02	66.67	66.32		100	98.93	80.92	82.33	79.79	72.57	75	74.39	72.98	69.83	68.99
KT452698_ErEu_GER_2014	61.24	61.7	59.26	62.25	68.43	61.32	67.13	63.08	64.95	64.72	64.72	65.07	66.24	67.6	67.02	66.67	66.32	100		98.93	80.92	82.33	79.79	72.57	75	74.39	72.98	69.83	68.99
NC_028365_ErEu_GER_2014	60.55	62.84	59.84	62.02	68.2	61.09	67.59	64	65.41	65.64	65.29	65.07	66.47	68.54	67.25	67.83	68.3	90.75	90.75		80.92	82.33	79.79	72.57	75	74.39	72.98	69.83	68.99
NC_028366_EiHe_GH_2010	59.52	59.63	61.1	59.81	67.7	59.47	66.55	63.77	64.38	64.26	64.03	64.6	64.95	66.55	67.02	65.62	66.78	73.62	73.62	74.09		86.93	80.49	73.26	75	73.36	72.38	67.12	69.44
NC_028981_TuCh_CN_2012	58.26	59.17	60.53	59.12	68.31	58.65	65.86	63.77	62.66	63	61.86	66.36	65.42	67.49	68.42	67.13	67.49	70.2	70.2	70.55	76.56		84.32	74.65	75.69	73.7	73.43	71.19	71.18
KX420952_RhHa_SA_2012	63.42	63.65	62.26	62.02	68.73	62.02	67.82	65.39	64.15	64.38	63.8	64.81	67.71	67.02	66.67	66.9	66.55	71.58	71.58	72.63	73.68	72.16		71.88	75.35	74.39	73.52	73.22	72.57
KT452729_RhLa_GH_2010	62.39	63.88	61.68	62.02	68.76	62.25	69.2	64.47	65.29	65.29	64.83	67.71	67.13	66.97	68.13	65.71	66.74	68.76	68.76	68.87	69.57	69.8	68.99		80.84	83.33	73.52	68.37	68.29
NC_038316_CoAf_GH_2010	61.12	62.5	61.22	61.32	66.13	61.21	67.24	64.93	64.26	63.8	63.69	66.2	67.6	68.01	68.01	68.81	67.9	68.99	68.99	69.57	70.27	69.34	71.66	73.64		86.11	73.17	70.75	69.34
OM302498_EpFu_USA_2021	62.39	63.19	63.3	62.15	66.82	62.85	69.32	65.16	65.64	65.52	65.29	65.74	65.05	68.71	68.82	67.89	67.67	69.44	69.44	70.6	69.79	69.44	69.33	76.04	76.5		72.22	69.39	69.44
NC_027818_PhVi_USA_2011	59.92	60.15	58.4	57.08	65.69	58.94	66.38	62.33	62.37	62.6	62.14	63.47	64.29	66.61	66.49	64.06	65.21	66.37	66.37	67.08	66.84	66.02	68.95	68.93	68.12	67.19		74.83	70.63
KT452742_MiMa_MG_2014	57.87	58.65	60.56	58.28	66.74	57.82	68.37	63.61	65.2	65.65	64.86	64.63	64.97	66.1	65.76	65.76	67.12	65.42	65.42	66.78	65.87	67.12	67.23	65.65	66.78	64.4	67.4		70.75
KT452735_LoSi_CI_2004	59.17	59.06	59.72	58.54	64.53	59	64.36	65.16	63.57	63.57	62.77	64.23	64.81	66.74	63.16	63.52	65.13	66.67	66.67	66.55	66.32	65.39	65.62	67.6	65.04	65.16	65.44	66.1

## Sheet: 2C3CD-nt-aa
Table S1. (F) Pairwise comparisons of the similarity of the EpMa_HAV_GS63 and EpLe_HAV_GS159 with those of other, representative members of the genus Hepatovirus in 2C + 3CD. The values above the diagonal refer to the amino acid sequences, and those below the diagonal, to the nucleotide sequences.
nt aa	EpMa_HAV_GS63	EpLe_HAV_GS159	OQ716064_ChSm_CN_2023	KT452661_SoAr_GER_2012	NC_028363_MiAr_GER_2010-ORF	NC_028364_SoAr_GER_2012	KT452641_MyGl_GER_2011	OQ198316_CeEl_CN_2018	KT229611_MaHi_CN_2013	MW391925_ApPe_CN_2019	KT229612_MaHi_CN_2013	MG181943_DiAu_BR_2015	NC_038315_SiMa_MEX_2012	AJ299464_Homo_NO_2008	AY644670_Homo_LE_2004	K02990_Homo_USA_1993	M20273_Homo_USA_1993	KT452695_ErEu_GER_2014	KT452698_ErEu_GER_2014	NC_028365_ErEu_GER_2014	NC_028366_EiHe_GH_2010	NC_028981_TuCh_CN_2012	KX420952_RhHa_SA_2012	KT452729_RhLa_GH_2010	NC_038316_CoAf_GH_2010	OM302498_EpFu_USA_2021	NC_027818_PhVi_USA_2011	KT452742_MiMa_MG_2014	KT452735_LoSi_CI_2004
EpMa_HAV_GS63		92.62	86.69	72.06	61.05	71.96	60.86	61.91	61.24	61.34	61.24	59.9	60.57	58.76	58.47	58.66	58.66	61.07	61.17	61.17	61.46	60.02	60.12	60.69	61.17	61	60.98	56.5	52.44
EpLe_HAV_GS159	83.22		86.02	72.82	59.81	72.73	59.81	60.48	61.63	61.63	61.63	59.52	59.71	59.33	59.04	59.23	59.23	60.79	60.88	61.07	60.98	59.54	60.21	60.59	60.79	61	61.36	56.21	52.24
OQ716064_ChSm_CN_2023	79.11	79.9		72.06	60.67	72.15	60.48	60.86	61.72	61.72	61.72	60.19	60.48	59.04	58.95	58.76	58.85	59.73	59.83	60.02	59.73	58.68	59.54	59.64	60.98	60.1	61.36	55.64	51.86
KT452661_SoAr_GER_2012	72.4	73.52	71.61		57.99	99.52	57.99	57.8	60.96	60.96	60.96	58.56	57.51	57.42	57.8	57.8	57.7	59.67	59.87	59.77	59.1	59	57.95	59.96	60.15	59.04	61.21	54.88	52.24
NC_028363_MiAr_GER_2010-ORF	65.56	66.1	64.83	65.14		58.09	99.52	73.35	73.06	73.06	72.96	69.22	71.52	68.55	68.46	68.46	67.79	58.35	58.16	58.25	58.73	57.68	58.45	58.45	58.73	58.96	60.08	54.65	52.97
NC_028364_SoAr_GER_2012	72.5	73.65	72.37	91.91	64.73		58.09	57.7	60.96	60.96	60.96	58.47	57.42	57.51	57.89	57.89	57.8	59.58	59.77	59.67	59	58.91	57.85	59.77	60.25	59.14	61.3	54.78	52.24
KT452641_MyGl_GER_2011	65.71	65.52	64.98	64.85	91.41	64.53		73.15	72.87	72.87	72.77	69.13	71.52	68.55	68.46	68.46	67.79	58.16	57.97	58.06	58.64	57.77	58.35	58.25	58.54	58.76	60.08	54.65	52.78
OQ198316_CeEl_CN_2018	64.72	64.79	63.16	62.94	69.98	62.59	70.31		69.61	69.61	69.61	67.5	68.55	68.26	68.55	68.74	67.98	59.79	59.6	59.88	60.27	59.12	60.08	59.98	57.58	59.86	60.56	56.86	53.83
KT229611_MaHi_CN_2013	64.75	65.17	64.98	64.85	72.4	65.46	72.67	69.03		99.62	99.42	72.77	75.65	67.5	67.59	67.79	67.31	58.06	58.16	58.45	59.02	57.97	58.73	59.69	59.21	59.36	61.13	56.18	53.16
MW391925_ApPe_CN_2019	65.01	65.33	64.95	64.79	72.56	65.42	72.86	69.19	97.89		99.42	72.77	75.55	67.5	67.59	67.79	67.31	58.16	58.25	58.54	59.12	57.77	58.73	59.79	59.31	59.46	61.04	56.28	52.97
KT229612_MaHi_CN_2013	64.85	65.26	65.07	64.82	72.56	65.39	72.32	68.77	98.05	97.67		72.87	75.65	67.4	67.5	67.69	67.21	58.16	58.25	58.54	59.02	58.06	58.73	59.69	59.21	59.36	61.13	56.18	53.16
MG181943_DiAu_BR_2015	64.6	64.85	63.99	63.29	68.9	63.86	69.25	66.67	71.52	71.93	71.74		73.25	66.44	65.48	65.29	64.91	57.97	58.06	58.45	57.97	57.97	57.58	58.89	57.87	58.46	59.88	53.98	51.44
NC_038315_SiMa_MEX_2012	65.23	64.91	64.47	64.79	71.22	63.99	71.78	68.39	74.27	74.23	74.3	71.97		65.48	65.2	65	64.62	59.02	59.12	58.83	58.16	59.21	58.35	59.02	57.68	59.96	59.4	55.99	51.72
AJ299464_Homo_NO_2008	63.48	64.12	63.07	62.33	68.59	62.33	68.77	67.5	68.3	68.36	68.07	66.63	67.37		92.99	93.09	92.13	57.29	57.29	57.58	59.31	59.02	58.73	57.97	58.06	58.06	58.35	53.98	52.97
AY644670_Homo_LE_2004	63.45	63.07	62.05	63.7	68.13	63.38	68.36	67.98	67.31	67.4	67.05	66.76	67.5	82.45		95.87	95.1	58.35	58.35	58.64	60.36	59.98	58.64	58.54	58.54	58.86	58.83	54.55	52.39
K02990_Homo_USA_1993	64.24	63.89	63.54	63.42	67.97	63.64	68.33	67.91	68.77	69.22	68.84	67.59	67.4	82.2	85.54		98.17	57.97	57.97	58.25	60.08	59.98	58.73	58.73	58.54	58.76	58.93	54.27	52.49
M20273_Homo_USA_1993	63.61	63.22	63.13	63.03	67.59	63.29	67.94	66.99	68.58	68.68	68.52	67.11	67.53	82.58	84.96	91.07		57.77	57.77	57.87	60.17	59.98	58.73	58.45	58.35	58.66	58.93	54.36	52.3
KT452695_ErEu_GER_2014	64.46	63.41	63.03	62.71	62.92	63.29	62.9	62.26	63.09	63.18	63.22	61.94	63.18	62.03	60.82	61.65	61.3		99.52	97.98	80.77	77.6	73.27	68.37	68.27	68.51	66.44	60.33	54.51
KT452698_ErEu_GER_2014	64.05	63.25	62.99	62.81	62.95	63.25	62.86	62.26	63.15	63.28	63.25	62.1	63.22	61.87	61.11	61.62	61.23	98.11		98.27	80.96	77.69	73.46	68.37	68.27	68.61	66.35	60.33	54.51
NC_028365_ErEu_GER_2014	64.62	64.11	63.15	62.55	62.41	62.58	62.13	62.54	62.83	62.93	63.15	62.54	62.86	61.81	60.91	61.49	60.37	90.75	90.84		80.77	77.79	73.37	68.17	68.08	68.3	66.54	60.33	54.41
NC_028366_EiHe_GH_2010	64.4	65.71	63.47	62.97	63.05	63.06	62.61	63.28	62.86	63.18	63.06	62.22	62.83	62.06	61.84	61.62	60.88	74.7	74.9	74.51		84.9	75.87	68.17	69.33	69.41	65.87	62.25	55.09
NC_028981_TuCh_CN_2012	62.84	63.54	62.04	61.12	61.27	62.04	61.2	61.01	61.74	62	62.06	60.98	61.94	61.39	61.59	61.46	61.59	71.69	71.53	71.95	76.08		72.5	66.44	66.63	66.2	64.71	61.38	54.03
KX420952_RhHa_SA_2012	63.17	64.21	63.43	62.17	62.92	62.23	62.99	62.67	63.18	63.53	63.22	62.48	63.39	62.5	62.26	61.84	61.81	70.16	70.25	69.52	72.13	68.38		68.56	67.69	68.1	65.38	60.23	54.22
KT452729_RhLa_GH_2010	64.34	64.59	63.79	63.41	63.34	63.25	63.44	63.28	64.37	64.43	64.62	63.98	64.01	61.68	61.3	62.38	61.71	67.92	67.53	67.63	67.66	66.41	69.2		74.81	74.62	66.83	60.23	54.61
NC_038316_CoAf_GH_2010	64.05	63.15	62.87	63	62.38	63	62.19	60.4	62.96	63.47	63.31	61.62	63.12	60.85	61.68	61.52	61.23	67.15	67.31	67.31	67.5	65.32	67.05	71.12		80.74	66.06	61.58	53.65
OM302498_EpFu_USA_2021	60.82	61.05	60.76	60.57	60.22	60.61	60.34	59.51	61.78	62.03	62.22	59.22	61.52	59.16	59	60.31	59.92	65.07	64.87	64.68	64.55	62.7	65.51	68.84	70.83		65.8	60.92	53.95
NC_027818_PhVi_USA_2011	63.73	65.04	64.97	63.41	63.37	64.15	63.25	62.64	64.11	64.08	64.14	62.77	63.18	62.8	62.35	62.16	61.84	67.66	67.4	66.95	66.89	64.94	67.08	67.47	65.32	63.69		59.17	53.26
KT452742_MiMa_MG_2014	61.95	62.24	60.83	60.97	60.83	61.16	61.33	60.38	61.05	61.4	61.14	61.08	61.37	59.87	59.87	59.32	59.23	63.53	63.53	63.6	64.08	62.25	64.52	63.53	63.63	60.56	63.72		58.81
KT452735_LoSi_CI_2004	58.76	58.19	57.97	59.12	58.23	58.68	58.81	59.64	58.78	58.94	58.62	58.33	58.88	58.08	58.05	56.93	56.8	58.89	59.21	59.21	60.11	58.96	58.91	59.46	57.74	56.05	57.84	61.75
